# Supplementary material for: Comprehensive mapping of lunar surface chemistry by adding Chang'e-5 samples with deep learning
Source: Nat Commun. 2023 Nov 20;14:7554. doi: 10.1038/s41467-023-43358-0 (PMC10661975; doi:10.1038/s41467-023-43358-0)
Supplement: Supplementary file 4 — Supplementary Data 1 [file 41467_2023_43358_MOESM4_ESM.xlsx]

## Sheet: Chemical contents & MI spectra
Site	MI Location	Pixels averaged	414nm #1	749nm #1	901nm #1	950nm #1	1001nm #1	1049nm #1	1248nm #1	1548nm #1	θFe #2	θTi #3	Measured SiO2 (wt.%) #4	Measured TiO2 (wt.%) #4	Measured Al2O3 (wt.%) #4	Measured FeO (wt.%) #4	Measured MgO (wt.%) #4	Measured CaO (wt.%) #4	Sample	References
Apollo12-1	3°0′46.35″S,23°25′14.33″W	2×2	0.04112	0.0722	0.07936	0.0794	0.08214	0.08598	0.10462	0.12918	1.34071	1.1084	45.95	3.35	14.95	14.8	9.55	10.4	12003，12070	Wanke et al.,(1971);Morrison et al.,(1971);Frondel et al.,(1971);Korotev & Rockow(1995)
Apollo12-2	3°0′43.74″S,23°25′22.53″W	2×2	0.03948	0.07006	0.0768	0.07732	0.08032	0.08416	0.10236	0.1267	1.34866	1.10647	46.6	3.5	14.7	14.3	9	10.7	12030	Frondel et al.,(1971)
Apollo12-3	3°1′8.84″S,23°25′43.81″W	2×2	0.04048	0.07084	0.07708	0.0771	0.08004	0.0828	0.10048	0.1244	1.36441	1.1135	46.5	2.9	15.2	14.1	9.4	10.7	12032	Morrison et al.,(1971);Frondel et al.,(1971);Korotev & Rockow(1995)
Apollo12-4	3°0′43.02″S,23°25′36.44″W	2×2	0.03682	0.06518	0.07072	0.07132	0.07394	0.0786	0.0974	0.1207	1.39186	1.11903	46.2	2.7	16.2	14	8.5	11	12033	Cuttitm et al.,(1971);Frondel et al.,(1971);Korotev & Rockow(1995)
Apollo12-5	3°1′10.39″S,23°25′46.30″W	2×2	0.04132	0.072	0.07794	0.0776	0.08038	0.08312	0.10108	0.12476	1.3703	1.11361	44.8	3.5	15.1	14.9	10.2	10.5	12037	Wanke et al.,(1971);Frondel et al.,(1971);Korotev & Rockow(1995)
Apollo12-6	3°1′13.41″S,23°25′34.47″W	2×2	0.03874	0.06852	0.07502	0.07558	0.07816	0.08184	0.09988	0.12306	1.35952	1.11202	46.8	2.7	15.4	14.2	9.1	10.9	12041	Frondel et al.,(1971);Korotev & Rockow(1995)
Apollo12-7	3°1′9.67″S,23°25′20.39″W	2×2	0.03762	0.06686	0.07294	0.07368	0.07692	0.08024	0.0981	0.12106	1.37171	1.11274	46.1	3.2	15.1	14.1	9.8	10.9	12042	Morrison et al.,(1971);Cuttitm et al.,(1971);Frondel et al.,(1971)
Apollo12-8	3°1′10.68″S,23°25′5.76″W	2×2	0.03616	0.06502	0.0717	0.0724	0.0748	0.08032	0.09838	0.12122	1.36833	1.10956	46.7	3.6	14.6	14.2	9.5	10.6	12044	Frondel et al.,(1971)
Apollo14LM	3°38′45.40″S,17°28′18.97″W	2×2	0.04574	0.0831	0.09232	0.09446	0.0993	0.10394	0.12458	0.15164	1.18436	1.06177	48.2	1.75	17.69	10.53	9.52	10.32	14003	Philpotts et al.,(1972)
Apollo14G	3°38′49.66″S,17°27′52.39″W	2×2	0.05348	0.09414	0.10354	0.1043	0.10948	0.11294	0.13496	0.16184	1.18841	1.05927	48.2	1.68	17.33	10.35	9.58	10.37	14148,14149,14156	Philpotts et al.,(1972)
Apollo14Compre	3°38′39.73″S,17°28′34.13″W	2×2	0.04476	0.0816	0.09076	0.0929	0.09776	0.10166	0.12204	0.1482	1.19035	1.06276	48.4	1.7	17.52	10.54	9.41	10.49	14421	Philpotts et al.,(1972)
Apollo15LM	26°7′53.29″N,3°37′58.98″E	2×2	0.04216	0.07726	0.08446	0.08626	0.0905	0.09186	0.11492	0.14244	1.27792	1.06902	47.11	1.9	14.46	14.38	9.93	10.47	15015	Scoon et al.,(1977)
Apollo15S1	26°1′51.48″N,3°36′27.27″E	2×2	0.03742	0.07164	0.08034	0.08152	0.08476	0.089	0.10926	0.13692	1.27106	1.0516	46.73	1.59	13.15	15.79	10.81	10.58	15071,15081	Wanke et al.,(1973);Duncan et al.,(1975)
Apollo15S2	26°0′40.19″N,3°35′23.21″E	2×2	0.05174	0.09328	0.10102	0.10318	0.1079	0.11234	0.13494	0.16454	1.19791	1.04476	46.4	1.32	17.52	11.52	10.54	11.75	15091,15101,15211,15221,15231	Wanke et al.,(1973); Carron et al.,(1972);Cuttitta et al.,(1973);Korotev(1987a)
Apollo15S4	26°1′38.80″N,3°39′41.19″E	2×2	0.03802	0.07182	0.08004	0.08116	0.0845	0.08756	0.10748	0.13462	1.28828	1.06067	46.26	1.55	13.22	15.96	11.19	10.46	15471	Wanke et al.,(1973);Duncan(1975)
Apollo15S6	25°58′43.94″N,3°40′41.53″E	2×2	0.042	0.08088	0.0909	0.09346	0.09742	0.10094	0.12152	0.15134	1.13592	1.02541	46.72	1.5	16.47	12.14	10.51	11.29	15241,15271,15291,15261	Cuttitta et al.,(1973);Korotev(1987a)
Apollo15S7	25°59′2.79″N,3°39′57.19″E	2×2	0.0462	0.08646	0.0961	0.0979	0.10222	0.1039	0.12502	0.15498	1.17293	1.03343	46.61	1.25	15.92	12.37	11.17	11.12	15411,15431	Willis et al.,(1972);Rose et al.,(1975);Korotev(1987a)
Apollo15S8	26°7′59.05″N,3°37′51.8″E	2×2	0.04006	0.07394	0.08152	0.08318	0.087	0.0898	0.11144	0.13906	1.28353	1.07174	46.94	1.72	14.46	14.98	10.35	10.38	15013	Christian et al.,(1976)
Apollo15S9	26°7′47.18″N,3°34′28.4″E	2×2	0.04028	0.07448	0.08002	0.0803	0.08288	0.0858	0.10614	0.13298	1.35607	1.06927	46.46	1.78	12.54	16.61	10.98	10.31	15501	Apollo 15 Preliminary Examination Team(1972);Duncan et al.,(1975)
Apollo15S9a	26°7′45.05″N,3°33′55.19″E	2×2	0.03844	0.07108	0.07552	0.07494	0.07734	0.08094	0.10434	0.1314	1.39838	1.07713	46.52	1.84	10.31	20.19	11.36	9.39	15531,15601	Wanke et al.,(1973)
Apollo16LM	8°58′26.04″S,15°29′57.86″E	2×2	0.07594	0.12898	0.14368	0.14748	0.1537	0.15728	0.18154	0.21344	0.858735	1.01409	45.25	0.6	26.25	5.44	6.25	15.42	60501,60600,60601	Rose et al.,(1973);Apollo 16 Preliminary Examination Team(1973);Korotev(1981)
Apollo16S1	8°58′45.17″S,15°26′59.87″E	2×2	0.06948	0.12012	0.13504	0.13894	0.1449	0.14876	0.17238	0.20444	0.843162	1.01881	45	0.58	26.6	5.4	6	15.6	61141,61161,61241,61281,61501	Rose et al.,(1973);Korotev(1981,1982)
Apollo16S2	8°58′34.77″S,15°28′19.61″E	2×2	0.07912	0.13126	0.14668	0.14922	0.15534	0.15864	0.1812	0.21364	0.87632	1.02593	44.6	0.6	27	5.5	6.05	15.7	62241,62281	Korotev(1981)
Apollo16S4	9°5′39.88″S,15°30′32.88″E	2×2	0.06944	0.12088	0.13576	0.1392	0.1453	0.14802	0.17054	0.20326	0.865112	1.0125	45.1	0.52	27.6	4.6	5.1	16.2	64421,64501	Apollo 16 Preliminary Examination Team(1973);Korotev(1981)
Apollo16S5	9°4′47.99″S,15°30′38.76″E	2×2	0.06966	0.12186	0.13674	0.14026	0.1465	0.14722	0.17008	0.2028	0.862189	1.0071	45.3	0.65	26.2	5.85	6.25	15	65501,65701,65901	Korotev(1981,1982)
Apollo16S6	9°4′26.00″S,15°29′51.36″E	2×2	0.08234	0.1364	0.15114	0.15346	0.16038	0.16188	0.18448	0.21692	0.898703	1.01747	45.2	0.67	26.4	5.95	6.25	15.7	66041, 66081	Korotev(1981)
Apollo16S8	9°4′4.27″S,15°28′35.61″E	2×2	0.08152	0.135	0.14754	0.15026	0.15692	0.15956	0.18158	0.2131	0.949729	1.02024	45.1	0.56	26.6	5.35	6.3	15.3	68121,68501,68821,68841	Rose et al., (1975);Korotev(1981)
Apollo16S9	9°3′10.59″S,15°28′37.36″E	2×2	0.07402	0.12568	0.139	0.14254	0.14884	0.15062	0.17336	0.20444	0.917465	1.02058	45.2	0.61	26.3	5.7	6.3	15.1	69921, 69941, 69961	Rose et al., (1975);Korotev(1981)
Apollo16S11	8°49′50.31″S,15°29′35.21″E	2×2	0.11438	0.17998	0.19936	0.2003	0.20712	0.21472	0.23722	0.27424	0.764402	0.978	45.1	0.41	28.9	4.2	4.3	16.5	67461,67481,67601,67701	Korotev(1981)
Apollo16S13	8°51′15.90″S,15°30′18.50″E	2×2	0.09924	0.15824	0.17468	0.1768	0.18454	0.18978	0.218	0.25106	0.830533	1.0049	45.1	0.54	27.6	4.8	5.4	15.8	63321,63341,63501	Rose et al., (1975);Korotev(1981)
Apollo17LM	20°11′19.35″N,30°46′30.89″E	2×2	0.03728	0.06104	0.06786	0.06946	0.07218	0.0746	0.08898	0.10846	1.35947	1.17341	40.8	8.5	12.1	16.6	9.8	11.1	70011,70181	Wanke et al.,(1974);Rose et al.,(1974); Rhodes et al.,(1974);Korotev & Kremser(1992)
Apollo17S1	20°9′16.24″N,30°47′23.30″E	2×2	0.03246	0.05312	0.0587	0.05948	0.06154	0.06478	0.07762	0.09418	1.44768	1.19052	39.9	9.6	10.9	17.8	9.6	10.8	71131,71151,71501	Rhodes et al.,(1974);Laul et al.,(1974); Korotev & Kremser(1992)
Apollo17S2	20°5′45.86″N,30°31′49.24″E	2×2	0.0611	0.1074	0.11982	0.12276	0.1286	0.1301	0.1536	0.18388	0.988785	1.0327	45	1.5	20.7	8.7	9.9	12.8	72321,72441,72461,72501,72701	Rose et al.,(1974);Duncan et al.,(1974);Rhodes et al.,(1974);Laul et al.,(1974);Korotev & Kremser(1992)
Apollo17S3	20°10′10.33″N,30°33′59.49″E	2×2	0.05646	0.09794	0.11078	0.11238	0.11778	0.12228	0.14192	0.16998	1.03467	1.06115	44.9	1.8	20.4	8.7	10.2	12.9	73211,73221,73261,73281	Wanke et al.,(1974);Rose et al.,(1974); Korotev & Kremser(1992)
Apollo17S5	20°11′1.25″N,30°43′43.39″E	2×2	0.0343	0.05734	0.06522	0.06646	0.06914	0.07124	0.0845	0.1041	1.35077	1.16999	39.8	9.9	10.9	17.7	9.6	10.8	75061,75081	Rose et al.,(1974);Duncan et al.,(1974);Rhodes et al.,(1974);Laul et al.,(1974)
Apollo17S6	20°17′18.36″N,30°48′14.88″E	2×2	0.04254	0.07626	0.08522	0.0876	0.09184	0.09542	0.11016	0.13492	1.20105	1.08601	43.5	3.4	18.3	10.7	10.8	12.2	76221,76241,76261,76501	Rose et al.,(1974); Rhodes et al.,(1974);Korotev & Kremser(1992)
Apollo17S7	20°17′21.19″N,30°49′19.22″E	2×2	0.03904	0.07044	0.07848	0.08136	0.08522	0.08838	0.10276	0.12642	1.23226	1.09492	43.7	3.9	17.3	11.6	10.1	11.9	77511,77531	Rhodes et al.,(1974);Korotev & Kremser(1992)
Apollo17S8	20°16′31.26″N,30°52′57.17″E	2×2	0.03758	0.06748	0.07654	0.07894	0.0826	0.0857	0.10096	0.12374	1.20749	1.1048	43.4	4.3	16.6	12.3	10.2	11.8	78221,78231,78441,78461	Korotev & Kremser(1992);Duncan et al.,(1974)
Apollo17S9	20°13′48.79″N,30°50′12.11″E	2×2	0.03484	0.05872	0.06636	0.06778	0.07042	0.07324	0.08622	0.1058	1.34764	1.16244	42.1	6.4	13.9	15.4	10	11.3	79211,79511	Rose et al.,(1974);Rhodes et al.,(1974);Laul et al.,(1974); Korotev & Kremser(1992)
Apollo17LRV1	20°10′21.97″N,30°41′25.36″E	2×2	0.03116	0.05282	0.06076	0.06278	0.06564	0.06762	0.07986	0.09906	1.31876	1.17226	41.3	8	12.6	16.3	9.4	11.2	72131	Korotev & Kremser(1992)
Apollo17LRV2	20°10′43.41″N,30°38′54.60″E	2×2	0.0371	0.06376	0.07328	0.07566	0.07904	0.08144	0.0954	0.11762	1.17119	1.14014	43.1	4.4	16.1	13.4	10.3	11.9	72141	Wanke et al.,(1974);Rhodes et al.,(1974)
Apollo17LRV3	20°10′51.04″N,30°37′44.49″E	2×2	0.0326	0.05714	0.06552	0.0681	0.0716	0.07338	0.08644	0.10762	1.2376	1.14336	42.2	5.5	14.4	14.8	10.4	11.3	72151,72161	Rhodes et al.,(1974);Korotev & Kremser(1992)
Apollo17LRV4/S2a	20°6′26.50″N,30°32′55.69″E	2×2	0.05744	0.10156	0.1137	0.1169	0.1218	0.12674	0.1487	0.17828	0.992729	1.04069	44.9	1.3	21.4	8.5	9.6	12.8	73151	Korotev & Kremser(1992)
Apollo17LRV5	20°10′51.77″N,30°35′35.69″E	2×2	0.05126	0.08814	0.0992	0.1016	0.10556	0.1089	0.12632	0.15224	1.08684	1.08732	44.8	2.6	19.9	9.8	8.9	12.8	74111	Korotev & Kremser(1992)
Apollo17LRV6	20°11′31.13″N,30°36′0.89″E	2×2	0.04832	0.084	0.09498	0.0974	0.10128	0.10566	0.12284	0.1484	1.09169	1.08906	44.5	2.6	19.4	10.3	9.9	12.5	74121	Wanke et al.,(1974);Duncan et al.,(1974)
Apollo17LRV7	20°12′46.46″N,30°40′14.71″E	2×2	0.03142	0.05404	0.06196	0.0646	0.06778	0.0694	0.08192	0.10238	1.26823	1.16138	41.8	6.8	12.8	16.1	10.3	10.7	75111	Korotev & Kremser(1992)
Apollo17LRV8	20°12′23.07″N,30°41′42.64″E	2×2	0.03194	0.05374	0.0618	0.0638	0.06662	0.06874	0.08102	0.10078	1.3103	1.17432	41.9	6.6	13.5	15.7	9.9	11.3	75121	Korotev & Kremser(1992)
Apollo17LRV9	20°13′56.19″N,30°47′11.17″E	2×2	0.033	0.05614	0.0645	0.0663	0.06942	0.07166	0.08474	0.10492	1.3003	1.16288	42.2	6.1	14.3	14.6	9.8	11.3	76121	Korotev & Kremser(1992)
Apollo17LRV10	20°16′48.31″N,30°47′37.59″E	2×2	0.03898	0.07026	0.0782	0.08122	0.08482	0.088	0.1024	0.12628	1.23074	1.096	43.5	3.7	17.5	11.2	10.5	12.1	76131	Korotev & Kremser(1992)
Apollo17LRV11	20°16′21.57″N,30°52′32.96″E	2×2	0.03602	0.06478	0.07392	0.0761	0.07968	0.08296	0.09744	0.11974	1.21717	1.11	43.2	4.5	16.3	12.7	10	11.9	78121	Korotev & Kremser(1992)
Apollo17LRV12	20°11′41.55″N,30°48′58.56″E	2×2	0.03266	0.05364	0.06006	0.0611	0.06358	0.06618	0.0789	0.09588	1.42189	1.18752	39.9	10	11.2	17.4	9.36	10.8	70311,70321	Korotev & Kremser(1992)
Luna16	0°30′53.84″S,56°21′52.57″E	2×2	0.02978	0.05104	0.05792	0.05932	0.06122	0.06332	0.07662	0.095	1.41218	1.17013	41.5	3.41	15.24	16.85	8.67	12.38	luna16s	Gillurn et al.,(1972);Vinogradov(1971)
Luna20	3°47′10.84″N,56°37′27.00″E	2×2	0.06286	0.11272	0.12512	0.12826	0.1336	0.13578	0.16138	0.19344	0.976875	1.00773	45.6	0.46	22.9	7.5	9.15	14.5	luna20s	Korotev(1981)
Luna24	12°42′51.11″N,62°12′49.79″E	2×2	0.03868	0.06822	0.0705	0.07052	0.0726	0.07438	0.09456	0.1189	1.42744	1.11447	45.4	1.1	11.1	20.5	10.2	11	24077,24109,24149,24174,24182,24210	Blanchard et al.,(1978)
Chang'E 5	43°3′28.80″N, 51°54′57.60″W	2×2	0.0344	0.05972	0.06566	0.06558	0.06692	0.06764	0.08312	0.1037	1.4223	1.14318	42.2	5	10.8	22.5	6.48	11	CE-5	Li et al., (2021)
Legend：
#1：The spectral reflectance corresponding to the wavelengths.
#2：Spectral angle parameter.The calculation formula is as follows : θFe = arctan{[(R950/R750)-1.250]/(R750-0.037)}
#3：Spectral angle parameter.The calculation formula is as follows : θTi = arctan{[(R415/R750)-0.208]/(R750-(-0.108))}
#4：The mean oxide abundances of the selected samples.
