# Supplementary material for: Comprehensive mapping of lunar surface chemistry by adding Chang'e-5 samples with deep learning
Source: Nat Commun. 2023 Nov 20;14:7554. doi: 10.1038/s41467-023-43358-0 (PMC10661975; doi:10.1038/s41467-023-43358-0)
Supplement: Supplementary file 6 — Supplementary Data 3 [file 41467_2023_43358_MOESM6_ESM.zip]

Archive with 38 entries (32 files):
- Geological Boundaries/Three Lunar Geological  Boundaries/
- Geological Boundaries/Three Lunar Geological  Boundaries/Three Lunar Geological  Boundaries (Polygon)/
- Geological Boundaries/Three Lunar Geological  Boundaries/Three Lunar Geological  Boundaries (Polygon)/Three Lunar Geological  Boundaries (Polygon).cpg
- Geological Boundaries/Three Lunar Geological  Boundaries/Three Lunar Geological  Boundaries (Polygon)/Three Lunar Geological  Boundaries (Polygon).dbf
- Geological Boundaries/Three Lunar Geological  Boundaries/Three Lunar Geological  Boundaries (Polygon)/Three Lunar Geological  Boundaries (Polygon).prj
- Geological Boundaries/Three Lunar Geological  Boundaries/Three Lunar Geological  Boundaries (Polygon)/Three Lunar Geological  Boundaries (Polygon).sbn
- Geological Boundaries/Three Lunar Geological  Boundaries/Three Lunar Geological  Boundaries (Polygon)/Three Lunar Geological  Boundaries (Polygon).sbx
- Geological Boundaries/Three Lunar Geological  Boundaries/Three Lunar Geological  Boundaries (Polygon)/Three Lunar Geological  Boundaries (Polygon).shp
- Geological Boundaries/Three Lunar Geological  Boundaries/Three Lunar Geological  Boundaries (Polygon)/Three Lunar Geological  Boundaries (Polygon).shp.xml
- Geological Boundaries/Three Lunar Geological  Boundaries/Three Lunar Geological  Boundaries (Polygon)/Three Lunar Geological  Boundaries (Polygon).shx
- Geological Boundaries/Three Lunar Geological  Boundaries/Three Lunar Geological  Boundaries (Polyline)/
- Geological Boundaries/Three Lunar Geological  Boundaries/Three Lunar Geological  Boundaries (Polyline)/Three Lunar Geological  Boundaries (Polyline).cpg
- Geological Boundaries/Three Lunar Geological  Boundaries/Three Lunar Geological  Boundaries (Polyline)/Three Lunar Geological  Boundaries (Polyline).dbf
- Geological Boundaries/Three Lunar Geological  Boundaries/Three Lunar Geological  Boundaries (Polyline)/Three Lunar Geological  Boundaries (Polyline).prj
- Geological Boundaries/Three Lunar Geological  Boundaries/Three Lunar Geological  Boundaries (Polyline)/Three Lunar Geological  Boundaries (Polyline).sbn
- Geological Boundaries/Three Lunar Geological  Boundaries/Three Lunar Geological  Boundaries (Polyline)/Three Lunar Geological  Boundaries (Polyline).sbx
- Geological Boundaries/Three Lunar Geological  Boundaries/Three Lunar Geological  Boundaries (Polyline)/Three Lunar Geological  Boundaries (Polyline).shp
- Geological Boundaries/Three Lunar Geological  Boundaries/Three Lunar Geological  Boundaries (Polyline)/Three Lunar Geological  Boundaries (Polyline).shp.xml
- Geological Boundaries/Three Lunar Geological  Boundaries/Three Lunar Geological  Boundaries (Polyline)/Three Lunar Geological  Boundaries (Polyline).shx
- Geological Boundaries/Young Mare Basalt Geological Boundaries/
- Geological Boundaries/Young Mare Basalt Geological Boundaries/Young Mare Basalt Geological Boundaries (Polygon)/
- Geological Boundaries/Young Mare Basalt Geological Boundaries/Young Mare Basalt Geological Boundaries (Polygon)/Young Mare Basalt Geological Boundaries (Polygon).cpg
- Geological Boundaries/Young Mare Basalt Geological Boundaries/Young Mare Basalt Geological Boundaries (Polygon)/Young Mare Basalt Geological Boundaries (Polygon).dbf
- Geological Boundaries/Young Mare Basalt Geological Boundaries/Young Mare Basalt Geological Boundaries (Polygon)/Young Mare Basalt Geological Boundaries (Polygon).prj
- Geological Boundaries/Young Mare Basalt Geological Boundaries/Young Mare Basalt Geological Boundaries (Polygon)/Young Mare Basalt Geological Boundaries (Polygon).sbn
- Geological Boundaries/Young Mare Basalt Geological Boundaries/Young Mare Basalt Geological Boundaries (Polygon)/Young Mare Basalt Geological Boundaries (Polygon).sbx
- Geological Boundaries/Young Mare Basalt Geological Boundaries/Young Mare Basalt Geological Boundaries (Polygon)/Young Mare Basalt Geological Boundaries (Polygon).shp
- Geological Boundaries/Young Mare Basalt Geological Boundaries/Young Mare Basalt Geological Boundaries (Polygon)/Young Mare Basalt Geological Boundaries (Polygon).shp.xml
- Geological Boundaries/Young Mare Basalt Geological Boundaries/Young Mare Basalt Geological Boundaries (Polygon)/Young Mare Basalt Geological Boundaries (Polygon).shx
- Geological Boundaries/Young Mare Basalt Geological Boundaries/Young Mare Basalt Geological Boundaries (Polyline)/
- Geological Boundaries/Young Mare Basalt Geological Boundaries/Young Mare Basalt Geological Boundaries (Polyline)/Young Mare Basalt Geological Boundaries (Polyline).cpg
- Geological Boundaries/Young Mare Basalt Geological Boundaries/Young Mare Basalt Geological Boundaries (Polyline)/Young Mare Basalt Geological Boundaries (Polyline).dbf
- Geological Boundaries/Young Mare Basalt Geological Boundaries/Young Mare Basalt Geological Boundaries (Polyline)/Young Mare Basalt Geological Boundaries (Polyline).prj
- Geological Boundaries/Young Mare Basalt Geological Boundaries/Young Mare Basalt Geological Boundaries (Polyline)/Young Mare Basalt Geological Boundaries (Polyline).sbn
- Geological Boundaries/Young Mare Basalt Geological Boundaries/Young Mare Basalt Geological Boundaries (Polyline)/Young Mare Basalt Geological Boundaries (Polyline).sbx
- Geological Boundaries/Young Mare Basalt Geological Boundaries/Young Mare Basalt Geological Boundaries (Polyline)/Young Mare Basalt Geological Boundaries (Polyline).shp
- Geological Boundaries/Young Mare Basalt Geological Boundaries/Young Mare Basalt Geological Boundaries (Polyline)/Young Mare Basalt Geological Boundaries (Polyline).shp.xml
- Geological Boundaries/Young Mare Basalt Geological Boundaries/Young Mare Basalt Geological Boundaries (Polyline)/Young Mare Basalt Geological Boundaries (Polyline).shx
