# Supplementary material for: Comprehensive mapping of lunar surface chemistry by adding Chang'e-5 samples with deep learning
Source: Nat Commun. 2023 Nov 20;14:7554. doi: 10.1038/s41467-023-43358-0 (PMC10661975; doi:10.1038/s41467-023-43358-0)
Supplement: Supplementary file 6 — Supplementary Data 3 [file 41467_2023_43358_MOESM6_ESM.zip › Geological Boundaries/Three Lunar Geological Boundaries/Three Lunar Geological Boundaries (Polygon)/Three Lunar Geological Boundaries (Polygon).prj]

GEOGCS["GCS_Moon_2000",DATUM["D_Moon_2000",SPHEROID["Moon_2000_IAU_IAG",1737400.0,0.0]],PRIMEM["Reference_Meridian",0.0],UNIT["Degree",0.0174532925199433]]
