# Supplementary material for: Comprehensive mapping of lunar surface chemistry by adding Chang'e-5 samples with deep learning
Source: Nat Commun. 2023 Nov 20;14:7554. doi: 10.1038/s41467-023-43358-0 (PMC10661975; doi:10.1038/s41467-023-43358-0)
Supplement: Supplementary file 6 — Supplementary Data 3 [file 41467_2023_43358_MOESM6_ESM.zip › Geological Boundaries/Three Lunar Geological Boundaries/Three Lunar Geological Boundaries (Polyline)/Three Lunar Geological Boundaries (Polyline).shp.xml]

<?xml version="1.0" encoding="UTF-8"?>
<metadata xml:lang="zh"><Esri><CreaDate>20230407</CreaDate><CreaTime>15341600</CreaTime><ArcGISFormat>1.0</ArcGISFormat><SyncOnce>TRUE</SyncOnce><DataProperties><lineage><Process ToolSource="d:\软件\arcgis10.8\desktop\desktop10.8\ArcToolbox\Toolboxes\Data Management Tools.tbx\CalculateField" Date="20230407" Time="153416">CalculateField Mg#_divide_shp Id [FID] VB #</Process><Process ToolSource="d:\app\arcgis10.8\desktop10.8\ArcToolbox\Toolboxes\Data Management Tools.tbx\DefineProjection" Date="20231028" Time="142224">DefineProjection Mg#_divide_shp GEOGCS['GCS_Moon_2000',DATUM['D_Moon_2000',SPHEROID['Moon_2000_IAU_IAG',1737400.0,0.0]],PRIMEM['Reference_Meridian',0.0],UNIT['Degree',0.0174532925199433]]</Process></lineage></DataProperties></Esri></metadata>
