# Supplementary material for: Comprehensive mapping of lunar surface chemistry by adding Chang'e-5 samples with deep learning
Source: Nat Commun. 2023 Nov 20;14:7554. doi: 10.1038/s41467-023-43358-0 (PMC10661975; doi:10.1038/s41467-023-43358-0)
Supplement: Supplementary file 7 — Source Data [file 41467_2023_43358_MOESM7_ESM.xlsx]

## Sheet: Fig. S1a
Sampling sites	Measured contents (wt.%)	Predicted contents - Best (wt.%)	Predicted contents - CV (wt.%)	Predicted contents - Best w/o CE5 (wt.%)	Predicted contents - CV w/o CE5 (wt.%)
Apollo12-1	3.35	3.44455	3.3543	3.38649	3.34909
Apollo12-2	3.5	3.41286	3.44817	3.44741	3.46866
Apollo12-3	2.9	3.19566	3.13505	3.10841	2.95861
Apollo12-4	2.7	2.88981	2.85253	2.85237	2.79084
Apollo12-5	3.5	3.21618	3.48983	3.36051	3.50268
Apollo12-6	2.7	3.11263	3.01809	2.84955	2.88051
Apollo12-7	3.2	3.1889	3.20053	3.15106	3.20397
Apollo12-8	3.6	3.47239	3.48017	3.59041	3.55584
Apollo14LM	1.75	1.75863	1.75172	1.72081	1.75016
Apollo14G	1.68	1.72584	1.67922	1.66124	1.67243
Apollo14Compre	1.7	1.76839	1.71098	1.71255	1.72444
Apollo15LM	1.9	1.95759	1.89801	1.88671	1.92847
Apollo15S1	1.59	1.65866	1.58012	1.58737	1.59795
Apollo15S2	1.32	1.36635	1.32109	1.31511	1.40057
Apollo15S4	1.55	1.70196	1.64726	1.53077	1.63913
Apollo15S6	1.5	1.55985	1.66742	1.48323	1.78438
Apollo15S7	1.25	1.29654	1.25128	1.27039	1.24945
Apollo15S8	1.72	1.85783	1.8963	1.75894	2.01887
Apollo15S9	1.78	1.88904	1.78444	1.76132	1.76917
Apollo15S9a	1.84	1.95359	1.8462	1.86324	1.83988
Apollo16LM	0.6	0.59009	0.60003	0.610777	0.602581
Apollo16S1	0.58	0.63372	0.57828	0.597071	0.647561
Apollo16S2	0.6	0.676918	0.604421	0.639759	0.629208
Apollo16S4	0.52	0.613937	0.52266	0.566483	0.519697
Apollo16S5	0.65	0.612033	0.668931	0.613934	0.659999
Apollo16S6	0.67	0.632628	0.668719	0.665442	0.666615
Apollo16S8	0.56	0.604332	0.608391	0.594697	0.565921
Apollo16S9	0.61	0.661495	0.67248	0.641107	0.611198
Apollo16S11	0.41	0.373211	0.398902	0.432204	0.408495
Apollo16S13	0.54	0.530828	0.534264	0.596598	0.546848
Apollo17LM	8.5	8.43562	8.5041	8.44112	8.46597
Apollo17S1	9.6	9.25233	9.57863	9.62128	9.60143
Apollo17S2	1.5	1.5519	1.51478	1.45032	1.4964
Apollo17S3	1.8	1.85878	1.79707	1.78063	1.88178
Apollo17S5	9.9	8.95041	8.64963	9.59293	8.52234
Apollo17S6	3.4	3.42376	3.36059	3.36886	3.11487
Apollo17S7	3.9	3.8275	3.72691	3.78432	3.78973
Apollo17S8	4.3	4.32249	4.23667	4.26672	4.0417
Apollo17S9	6.4	6.68306	6.40539	6.66423	6.4101
Apollo17LRV1	8	7.57057	7.22576	8.02973	7.7841
Apollo17LRV2	4.4	4.42447	4.4273	4.40136	4.45042
Apollo17LRV3	5.5	5.54069	5.26749	5.5792	5.49562
Apollo17LRV4/S2a	1.3	1.37665	1.7317	1.32307	1.58969
Apollo17LRV5	2.6	2.62715	2.60216	2.58681	2.59261
Apollo17LRV6	2.6	2.60416	2.58672	2.60325	2.68324
Apollo17LRV7	6.8	6.38537	6.92668	6.60348	6.29977
Apollo17LRV8	6.6	7.21989	6.6568	7.06651	6.55821
Apollo17LRV9	6.1	6.17901	6.05787	6.27806	6.08369
Apollo17LRV10	3.7	3.84648	3.70186	3.77985	3.71227
Apollo17LRV11	4.5	4.58884	4.31054	4.50483	4.50068
Apollo17LRV12	10	9.78433	9.99456	10.2798	9.95284
Luna16	3.41	3.67568	3.42824	3.67242	3.44273
Luna20	0.46	0.58704	1.07549	0.496003	1.0304
Luna24	1.1	1.24529	2.76864	1.23315	1.88155
Chang'E 5	5	5.05458	3.45561	NaN	NaN

## Sheet: Fig. S1b
Sampling sites	Measured contents (wt.%)	Predicted contents - Best (wt.%)	Predicted contents - CV (wt.%)	Predicted contents - Best w/o CE5 (wt.%)	Predicted contents - CV w/o CE5 (wt.%)
Apollo12-1	14.8	14.64	12.9908	14.6966	13.343
Apollo12-2	14.3	14.39	14.2968	14.4343	14.2957
Apollo12-3	14.1	14.32	14.0784	14.3674	14.1152
Apollo12-4	14	14.1	13.993	14.2579	13.9907
Apollo12-5	14.9	14.69	14.7092	14.8213	14.6922
Apollo12-6	14.2	14.12	13.8962	14.039	13.9137
Apollo12-7	14.1	14.13	14.0948	14.1962	14.1104
Apollo12-8	14.2	13.97	13.9505	14.0157	14.195
Apollo14LM	10.53	10.45	10.5327	10.4993	10.5495
Apollo14G	10.35	10.3	10.3527	10.3726	10.421
Apollo14Compre	10.54	10.49	10.6502	10.5581	10.5781
Apollo15LM	14.38	14.28	14.0639	14.2904	14.0729
Apollo15S1	15.79	15.69	15.791	15.7702	15.3813
Apollo15S2	11.52	11.46	11.5172	11.4936	11.506
Apollo15S4	15.96	15.83	15.8541	15.8897	15.3906
Apollo15S6	12.14	12.05	12.1423	12.1188	12.1398
Apollo15S7	12.37	12.26	12.3652	12.332	12.1667
Apollo15S8	14.98	14.89	14.575	14.9218	14.574
Apollo15S9	16.61	16.58	16.6526	16.5598	16.569
Apollo15S9a	20.19	20.07	17.3982	20.128	18.2
Apollo16LM	5.44	5.42	5.43749	5.47075	5.45398
Apollo16S1	5.4	5.22	5.3765	5.39886	5.40071
Apollo16S2	5.5	5.54	5.53164	5.63	5.7515
Apollo16S4	4.6	5.23	5.36622	5.36793	5.70983
Apollo16S5	5.85	5.38	5.80193	5.50103	5.88034
Apollo16S6	5.95	5.75	5.96234	5.79165	5.95906
Apollo16S8	5.35	5.48	6.27925	5.65497	6.31633
Apollo16S9	5.7	5.63	5.70198	5.74075	5.6992
Apollo16S11	4.2	4.15	4.19518	4.25549	4.41798
Apollo16S13	4.8	4.77	4.80798	4.89298	4.98658
Apollo17LM	16.6	16.52	15.9265	16.7512	16.0222
Apollo17S1	17.8	17.84	17.806	17.9871	17.8264
Apollo17S2	8.7	8.69	8.70219	8.70833	8.68455
Apollo17S3	8.7	8.68	8.9203	8.75627	9.14971
Apollo17S5	17.7	17.03	16.5095	17.0736	16.6493
Apollo17S6	10.7	10.64	11.2805	10.7031	10.6992
Apollo17S7	11.6	11.41	11.6003	11.4462	11.6001
Apollo17S8	12.3	12.22	12.3475	12.3331	11.8956
Apollo17S9	15.4	15.85	15.4633	16.0119	15.377
Apollo17LRV1	16.3	16.15	15.9186	16.4367	15.7949
Apollo17LRV2	13.4	13.44	12.453	13.4842	12.9048
Apollo17LRV3	14.8	14.75	14.6206	14.9709	14.2277
Apollo17LRV4/S2a	8.5	8.52	8.98546	8.58957	8.73097
Apollo17LRV5	9.8	9.81	10.2419	9.84745	10.0159
Apollo17LRV6	10.3	10.26	10.2833	10.2768	10.2777
Apollo17LRV7	16.1	15.88	15.7147	16.0143	15.3527
Apollo17LRV8	15.7	16.06	15.6687	16.1988	15.6989
Apollo17LRV9	14.6	15.09	14.5386	15.2898	14.581
Apollo17LRV10	11.2	11.41	11.6376	11.4178	11.7227
Apollo17LRV11	12.7	12.67	12.5543	12.7728	12.4451
Apollo17LRV12	17.4	17.54	17.387	17.762	17.3923
Luna16	16.85	16.91	16.8824	17.0132	16.8477
Luna20	7.5	7.48	7.77786	7.60196	7.50181
Luna24	20.5	20.44	18.2683	20.4948	16.4807
Chang'E 5	22.5	22.46	18.8803	NaN	NaN

## Sheet: Fig. S1c
Sampling sites	Measured contents (wt.%)	Predicted contents - Best (wt.%)	Predicted contents - CV (wt.%)	Predicted contents - Best w/o CE5 (wt.%)	Predicted contents - CV w/o CE5 (wt.%)
Apollo12-1	14.95	15.0828	15.7148	15.0051	14.9768
Apollo12-2	14.7	14.6056	15.1004	14.6736	14.8633
Apollo12-3	15.2	15.246	15.2047	15.2196	15.1903
Apollo12-4	16.2	15.9401	16.2352	15.6368	16.1809
Apollo12-5	15.1	15.1367	15.0611	15.0484	15.1919
Apollo12-6	15.4	15.2512	15.3982	15.3039	15.3999
Apollo12-7	15.1	15.1217	15.0952	15.255	15.1275
Apollo12-8	14.6	14.8151	15.6928	14.9873	14.6414
Apollo14LM	17.69	17.75	17.6887	17.7343	17.6866
Apollo14G	17.33	17.5236	17.3891	17.2526	17.3559
Apollo14Compre	17.52	17.6075	17.5223	17.6056	17.5166
Apollo15LM	14.46	14.5891	14.9729	14.6266	16.1359
Apollo15S1	13.15	13.2891	13.3456	13.2018	13.3148
Apollo15S2	17.52	17.5837	17.503	17.4836	17.5204
Apollo15S4	13.22	13.4162	13.5708	13.3139	13.2262
Apollo15S6	16.47	16.6064	16.4709	16.581	16.4804
Apollo15S7	15.92	16.0736	16.4813	16.0075	17.6212
Apollo15S8	14.46	14.4737	14.472	14.6187	14.474
Apollo15S9	12.54	12.6461	12.5566	12.5645	13.0838
Apollo15S9a	10.31	10.5046	11.221	10.4537	10.7051
Apollo16LM	26.25	26.2359	26.2265	26.0828	26.102
Apollo16S1	26.6	26.5896	26.524	26.565	26.5913
Apollo16S2	27	26.4828	26.4707	26.6668	26.1774
Apollo16S4	27.6	26.5489	26.0687	26.8206	26.4259
Apollo16S5	26.2	26.4607	26.1906	26.0544	26.2186
Apollo16S6	26.4	26.3431	26.4032	26.1326	26.3933
Apollo16S8	26.6	26.2882	25.9014	26.3776	26.4851
Apollo16S9	26.3	26.2164	26.308	25.9822	26.2977
Apollo16S11	28.9	28.388	28.7431	28.5252	28.8902
Apollo16S13	27.6	27.1683	27.2491	27.2077	27.43
Apollo17LM	12.1	12.2882	12.7105	12.3018	12.0485
Apollo17S1	10.9	11.2763	11.4554	11.2137	11.4691
Apollo17S2	20.7	20.799	20.7026	20.4932	20.6835
Apollo17S3	20.4	20.5376	20.397	20.1877	20.3978
Apollo17S5	10.9	11.8474	11.1764	11.8219	12.3665
Apollo17S6	18.3	18.3369	17.629	18.3311	17.7758
Apollo17S7	17.3	17.3996	17.3172	17.3935	17.3157
Apollo17S8	16.6	16.629	16.5912	16.5012	16.799
Apollo17S9	13.9	13.7355	13.9543	13.6091	13.885
Apollo17LRV1	12.6	13.252	13.8892	13.0812	12.5677
Apollo17LRV2	16.1	16.1292	16.1014	16.0709	16.1006
Apollo17LRV3	14.4	14.309	14.8387	14.5409	14.6471
Apollo17LRV4/S2a	21.4	21.3677	20.471	21.2222	21.3046
Apollo17LRV5	19.9	19.9673	19.5005	19.8666	18.3921
Apollo17LRV6	19.4	19.475	19.4073	19.3904	18.7753
Apollo17LRV7	12.8	13.1325	13.9	13.2164	12.6402
Apollo17LRV8	13.5	12.8038	13.4754	13.0667	13.4924
Apollo17LRV9	14.3	13.8601	14.3186	13.7807	14.3093
Apollo17LRV10	17.5	17.3741	17.4835	17.3778	17.519
Apollo17LRV11	16.3	16.2733	16.6558	16.2096	16.2993
Apollo17LRV12	11.2	11.3282	11.196	11.0239	11.2633
Luna16	15.24	15.2243	15.3621	15.1328	15.2096
Luna20	22.9	22.7213	22.2218	22.6483	22.8702
Luna24	11.1	11.2312	12.869	11.282	13.3867
Chang'E 5	10.8	10.8694	13.4865	-1	-1
temp1	9	-1	-1	-1	-1
temp2	30	-1	-1	-1	-1

## Sheet: Fig. S1d
Sampling sites	Measured contents (wt.%)	Predicted contents - Best (wt.%)	Predicted contents - CV (wt.%)	Predicted contents - Best w/o CE5 (wt.%)	Predicted contents - CV w/o CE5 (wt.%)
Apollo12-1	9.55	9.53	9.53	9.77	9.54
Apollo12-2	9	9.08	9.12	9.18	9.23
Apollo12-3	9.4	9.52	9.38	9.83	9.41
Apollo12-4	8.5	8.64	9.1	8.81	9.1
Apollo12-5	10.2	10.04	9.85	10.31	9.9
Apollo12-6	9.1	9.21	9.11	9.27	9.23
Apollo12-7	9.8	9.63	9.8	9.79	9.8
Apollo12-8	9.5	9.42	9.5	9.46	9.5
Apollo14LM	9.52	9.55	9.52	9.58	9.54
Apollo14G	9.58	9.58	9.59	9.61	9.59
Apollo14Compre	9.41	9.43	9.43	9.45	9.41
Apollo15LM	9.93	9.94	9.95	10	9.95
Apollo15S1	10.81	10.83	10.81	10.83	10.82
Apollo15S2	10.54	10.54	10.55	10.53	9.9
Apollo15S4	11.19	11.11	10.74	11.12	10.77
Apollo15S6	10.51	10.52	10.49	10.48	10.26
Apollo15S7	11.17	11.15	10.19	11.09	10.06
Apollo15S8	10.35	10.34	10.34	10.37	10.36
Apollo15S9	10.98	10.99	11	11.02	10.95
Apollo15S9a	11.36	11.31	11	11.37	10.49
Apollo16LM	6.25	6.2	6.25	6.22	6.25
Apollo16S1	6	5.88	5.99	5.85	6
Apollo16S2	6.05	6.17	6.33	6.01	6.02
Apollo16S4	5.1	5.73	6.15	5.54	6.17
Apollo16S5	6.25	5.9	6.25	6.17	6.25
Apollo16S6	6.25	6.24	6.25	6.23	6.25
Apollo16S8	6.3	6.36	6.48	6.27	6.3
Apollo16S9	6.3	6.28	6.4	6.26	6.29
Apollo16S11	4.3	4.33	4.74	4.44	4.3
Apollo16S13	5.4	5.44	5.54	5.48	5.4
Apollo17LM	9.8	9.86	9.81	9.86	9.78
Apollo17S1	9.6	9.49	9.59	9.46	9.39
Apollo17S2	9.9	9.89	9.9	9.9	9.89
Apollo17S3	10.2	10.19	9.9	10.28	10.2
Apollo17S5	9.6	9.65	9.61	9.72	9.6
Apollo17S6	10.8	10.8	9.63	10.86	9.73
Apollo17S7	10.1	10.27	10.12	10.37	10.11
Apollo17S8	10.2	10.18	10.2	10.17	9.92
Apollo17S9	10	9.75	9.55	9.93	9.8
Apollo17LRV1	9.4	9.46	9.4	9.65	9.37
Apollo17LRV2	10.3	10.27	10.28	10.27	10.26
Apollo17LRV3	10.4	10.38	10.28	10.4	10.4
Apollo17LRV4/S2a	9.6	9.61	9.59	9.75	9.57
Apollo17LRV5	8.9	8.95	9.03	8.99	9.2
Apollo17LRV6	9.9	9.92	9.78	9.92	9.74
Apollo17LRV7	10.3	10.24	10.08	10.17	10.12
Apollo17LRV8	9.9	9.78	9.88	9.76	9.84
Apollo17LRV9	9.8	9.88	9.81	9.93	9.81
Apollo17LRV10	10.5	10.31	10.38	10.37	10.12
Apollo17LRV11	10	10	10.01	10.1	10
Apollo17LRV12	9.36	9.42	9.36	9.43	9.36
Luna16	8.67	8.68	8.67	8.79	9.18
Luna20	9.15	9.19	9.16	9.22	9.15
Luna24	10.2	10.17	9.79	10.29	10.17
Chang'E 5	6.48	6.54	9.08	-1	-1
temp1	3	-1	-1	-1	-1
temp2	13	-1	-1	-1	-1

## Sheet: Fig. S1e
Sampling sites	Measured contents (wt.%)	Predicted contents - Best (wt.%)	Predicted contents - CV (wt.%)	Predicted contents - Best w/o CE5 (wt.%)	Predicted contents - CV w/o CE5 (wt.%)
Apollo12-1	10.4	10.4578	10.9237	10.4097	10.5327
Apollo12-2	10.7	10.6136	10.7001	10.7159	10.7016
Apollo12-3	10.7	10.741	10.7074	10.6762	10.7
Apollo12-4	11	10.9845	11.0055	10.9128	11.0051
Apollo12-5	10.5	10.6126	10.5243	10.5155	10.5097
Apollo12-6	10.9	10.9015	10.8892	10.8844	10.9079
Apollo12-7	10.9	10.8877	10.9007	10.9623	10.8988
Apollo12-8	10.6	10.739	10.8268	10.733	10.693
Apollo14LM	10.32	10.3912	10.5203	10.3634	11.3448
Apollo14G	10.37	10.4674	11.6588	10.4479	11.7318
Apollo14Compre	10.49	10.5338	10.4929	10.5262	10.4762
Apollo15LM	10.47	10.5117	10.472	10.4929	10.4712
Apollo15S1	10.58	10.6248	10.7202	10.5925	10.5937
Apollo15S2	11.75	11.7877	11.7515	11.8033	11.7576
Apollo15S4	10.46	10.5204	10.46	10.4952	10.5873
Apollo15S6	11.29	11.3216	11.2895	11.326	11.2537
Apollo15S7	11.12	11.1688	11.1207	11.1551	11.1107
Apollo15S8	10.38	10.4247	10.375	10.392	10.4007
Apollo15S9	10.31	10.342	10.2845	10.3362	10.3303
Apollo15S9a	9.39	9.47479	10.3685	9.43233	9.87063
Apollo16LM	15.42	15.5402	15.4254	15.4357	15.4199
Apollo16S1	15.6	15.7474	15.6018	15.8009	15.5977
Apollo16S2	15.7	15.6722	15.4678	15.6878	15.6497
Apollo16S4	16.2	15.6075	15.0332	15.7864	15.5921
Apollo16S5	15	15.396	14.9896	15.2269	15.0074
Apollo16S6	15.7	15.6252	15.58	15.6088	15.4529
Apollo16S8	15.3	15.3591	15.2184	15.3852	15.2996
Apollo16S9	15.1	15.2067	15.1007	15.0965	15.0994
Apollo16S11	16.5	16.575	16.0738	16.5119	16.5286
Apollo16S13	15.8	15.851	15.7984	15.8477	15.8081
Apollo17LM	11.1	11.0965	11.1285	11.1327	11.0981
Apollo17S1	10.8	10.8073	11.3167	10.8287	11.3455
Apollo17S2	12.8	12.7945	12.799	12.8157	12.8226
Apollo17S3	12.9	12.9152	12.2808	12.8921	12.1975
Apollo17S5	10.8	10.9766	11.1693	10.9818	11.011
Apollo17S6	12.2	12.2097	12.0144	12.1976	12.0797
Apollo17S7	11.9	11.9934	11.8997	11.9689	11.9018
Apollo17S8	11.8	11.8489	11.828	11.811	11.815
Apollo17S9	11.3	11.3008	11.3088	11.1461	11.2988
Apollo17LRV1	11.2	11.2246	11.2001	11.2051	11.1991
Apollo17LRV2	11.9	11.9304	11.902	11.9113	11.9223
Apollo17LRV3	11.3	11.2939	11.3002	11.3542	11.343
Apollo17LRV4/S2a	12.8	12.8214	12.7936	12.8266	12.8014
Apollo17LRV5	12.8	12.8241	12.5404	12.8029	12.1802
Apollo17LRV6	12.5	12.521	12.3705	12.4901	12.0299
Apollo17LRV7	10.7	10.9213	11.4046	11.0489	11.1766
Apollo17LRV8	11.3	11.0286	11.2813	11.0077	11.2879
Apollo17LRV9	11.3	11.1664	11.3063	11.1278	11.3192
Apollo17LRV10	12.1	12.0366	12.0115	11.9889	12.0559
Apollo17LRV11	11.9	11.9024	11.8992	11.8731	11.8802
Apollo17LRV12	10.8	10.7572	10.7733	10.7242	11.1587
Luna16	12.38	12.2368	12.0621	12.2241	12.017
Luna20	14.5	14.4563	13.4644	14.4913	13.7296
Luna24	11	10.9963	10.9942	11.0198	11.0151
Chang'E 5	11	11.0129	11.4898	-1	-1
temp1	8	-1	-1	-1	-1
temp2	18	-1	-1	-1	-1

## Sheet: Fig. S1f
Sampling sites	Measured contents (wt.%)	Predicted contents - Best (wt.%)	Predicted contents - CV (wt.%)	Predicted contents - Best w/o CE5 (wt.%)	Predicted contents - CV w/o CE5 (wt.%)
Apollo12-1	45.95	45.8706	45.84	45.9	45.95
Apollo12-2	46.6	46.6429	46.47	46.58	46.6
Apollo12-3	46.5	45.8748	45.87	46.04	45.82
Apollo12-4	46.2	46.1492	46.15	46.17	46.2
Apollo12-5	44.8	45.3382	44.81	44.92	44.81
Apollo12-6	46.8	46.6456	46.21	46.63	46.59
Apollo12-7	46.1	46.2224	46.08	46.14	46.1
Apollo12-8	46.7	46.6878	46.67	46.52	46.7
Apollo14LM	48.2	48.216	48.03	48.11	47.62
Apollo14G	48.2	48.2217	46.86	48.06	46.37
Apollo14Compre	48.4	48.4023	48.4	48.29	48.08
Apollo15LM	47.11	47.0486	47.11	47.01	47.11
Apollo15S1	46.73	46.658	46.22	46.65	46.42
Apollo15S2	46.4	46.458	46.47	46.31	46.41
Apollo15S4	46.26	46.2626	46.26	46.23	46.26
Apollo15S6	46.72	46.7468	45.96	46.67	46.69
Apollo15S7	46.61	46.6308	46.67	46.58	46.62
Apollo15S8	46.94	46.8783	46.52	46.86	46.94
Apollo15S9	46.46	46.3842	45.96	46.36	46.11
Apollo15S9a	46.52	46.5216	46.52	46.45	46.47
Apollo16LM	45.25	45.0699	45.13	45.09	45.18
Apollo16S1	45	44.8809	45	44.98	45
Apollo16S2	44.6	44.6628	44.65	44.68	44.7
Apollo16S4	45.1	45.0769	45.07	45.01	45.09
Apollo16S5	45.3	45.2298	45.19	45.22	45.3
Apollo16S6	45.2	45.0535	45.18	45.01	45.17
Apollo16S8	45.1	45.071	45.1	45	45.01
Apollo16S9	45.2	45.0911	45.2	45.07	45.19
Apollo16S11	45.1	44.9388	45.1	44.92	45.11
Apollo16S13	45.1	44.9929	45.1	44.98	45.1
Apollo17LM	40.8	40.7314	40.8	40.94	40.89
Apollo17S1	39.9	39.9556	39.9	39.94	39.9
Apollo17S2	45	44.9965	45	44.91	45
Apollo17S3	44.9	44.9196	44.9	44.87	44.88
Apollo17S5	39.8	40.3826	41.57	40.45	41.74
Apollo17S6	43.5	43.4852	44.66	43.63	44.63
Apollo17S7	43.7	43.6298	43.69	43.61	43.7
Apollo17S8	43.4	43.3764	43.41	43.42	44.04
Apollo17S9	42.1	41.6714	42.09	41.63	42.08
Apollo17LRV1	41.3	41.3813	41.53	41.55	41.63
Apollo17LRV2	43.1	43.0847	43.11	43.07	43.11
Apollo17LRV3	42.2	42.2044	42.9	42.31	42.32
Apollo17LRV4/S2a	44.9	44.9031	44.9	44.82	44.91
Apollo17LRV5	44.8	44.8407	44.8	44.82	44.81
Apollo17LRV6	44.5	44.5551	44.54	44.55	44.59
Apollo17LRV7	41.8	41.9401	41.81	41.83	42.1
Apollo17LRV8	41.9	41.6094	41.97	41.59	41.9
Apollo17LRV9	42.2	41.9133	42.25	42.04	42.18
Apollo17LRV10	43.5	43.5506	43.66	43.69	43.66
Apollo17LRV11	43.2	43.2361	43.79	43.26	43.93
Apollo17LRV12	39.9	39.8624	39.9	39.92	39.9
Luna16	41.5	41.4857	41.51	41.43	41.5
Luna20	45.6	45.5327	45.19	45.42	45.09
Luna24	45.4	45.3133	45.4	45.36	44.95
Chang'E 5	42.2	42.1895	42.81	-1	-1
temp1	39	-1	-1	-1	-1
temp2	49	-1	-1	-1	-1

## Sheet: Fig. S3a
Region	MI TiO2 w Chang'e 5 (mean)	MI TiO2 w Chang'e 5 (std)	LP GRS TiO2 (mean)	LP GRS TiO2 (std)
Mare Australe	1.6	0.38	0.74	0.5
Mare Cognitum(west)	2.82	0.24	3.48	1.36
Mare Cognitum(east)	3.04	0.36	3.13	1.65
Mare Crisium	2.37	0.29	1.56	0.92
Mare Fecunditatis	3	0.74	2.16	0.96
Mare Frigoris	0.91	0.21	1.62	0.83
Mare Humorum	2.65	0.41	2.7	1.1
Mare Imbrium	2.53	0.83	3.78	1.88
Mare Marginis	2.09	0.49	1.38	0.57
Mare Nectaris	2.42	0.51	1.77	1.05
Mare Nubium	3.28	0.43	3.46	1.46
Oceanus Procellarum	3.01	1.14	4.2	2.01
Mare Serenitatis	2.07	0.5	2.72	1.35
Mare Smythii	2.2	0.24	1.52	0.65
Mare Tranqillitatis	5.02	1.71	6.28	2.27
Mare Tsiolkovskiy	1.28	0.11	0.75	0.91
Mare Ingenii	1.52	0.12	0.45	0.7
Mare Moscoviense	2.8	0.41	1.02	0.72
Mare Orientale	1.97	0.76	1.03	0.65

## Sheet: Fig. S3b
Region	MI FeO w Chang'e 5 (mean)	MI FeO w Chang'e 5 (std)	LP GRS FeO (mean)	LP GRS FeO (std)
Mare Australe	10.42	1.17	7.51	1.44
Mare Cognitum(west)	17.85	1.19	17.83	2.31
Mare Cognitum(east)	15.41	1.43	14.64	2.23
Mare Crisium	16.39	2.55	13.52	2.56
Mare Fecunditatis	15.55	2.46	14.15	2.45
Mare Frigoris	14.84	1.34	12.12	1.74
Mare Humorum	17.8	2.14	14.05	2.91
Mare Imbrium	18.48	2.81	19.32	3.83
Mare Marginis	12.2	2.13	11.23	1.32
Mare Nectaris	11.83	1.57	10.5	2.1
Mare Nubium	15.33	1.87	14.91	2.72
Oceanus Procellarum	18.8	2.5	19.26	4.23
Mare Serenitatis	18.46	2.39	16.98	2.74
Mare Smythii	13.53	1.83	10.35	2.01
Mare Tranqillitatis	15.03	2.55	16.57	3.11
Mare Tsiolkovskiy	10.44	0.72	5.55	1.47
Mare Ingenii	12.97	0.62	9.04	1.66
Mare Moscoviense	12.46	1.33	9.21	1.14
Mare Orientale	8.98	2.16	6.27	1.43

## Sheet: Fig. S3c
Region	MI Al2O3 w Chang'e 5 (mean)	MI Al2O3 w Chang'e 5 (std)	LP GRS Al2O3 (mean)	LP GRS Al2O3 (std)
Mare Australe	18.16	0.94	23.38	6.31
Mare Cognitum(west)	15.71	0.45	14.97	4.45
Mare Cognitum(east)	16.34	0.59	14.3	5.62
Mare Crisium	16.04	0.93	13.24	7.56
Mare Fecunditatis	16.28	1.09	14.12	5.34
Mare Frigoris	18.71	0.33	16.87	6.11
Mare Humorum	16.21	0.56	13.28	6.51
Mare Imbrium	15.78	1.06	10.12	6.7
Mare Marginis	16.62	1.05	17.37	5.69
Mare Nectaris	17.73	0.83	15.54	5.77
Mare Nubium	16.05	0.71	15.21	7.23
Oceanus Procellarum	15.86	0.94	9.78	6.62
Mare Serenitatis	15.62	0.58	10.4	6.85
Mare Smythii	16.03	0.55	13.61	6.81
Mare Tranqillitatis	14.56	1.68	9.78	6.47
Mare Tsiolkovskiy	19.46	0.36	19.78	11.77
Mare Ingenii	17.79	0.63	15.79	9
Mare Moscoviense	17.43	0.48	15.37	5.02
Mare Orientale	19.5	1.67	18.92	4.75

## Sheet: Fig. S4a
Sampling Sites	LP GRS	Clementine UVVIS	Chang'e-1 IIM	Diviner CF	SELENE MI (Otake et al.)	SELENE MI (Wang et al.)	SELENE MI (Zhang et al.)	This work
A12-1	0.4218	NaN	NaN	NaN	NaN	NaN	NaN	0.09
A12-2	0.2718	NaN	NaN	NaN	NaN	NaN	NaN	-0.09
A12-3	0.8718	NaN	NaN	NaN	NaN	NaN	NaN	0.3
A12-4	1.0718	NaN	NaN	NaN	NaN	NaN	NaN	0.19
A12-5	0.2718	NaN	NaN	NaN	NaN	NaN	NaN	-0.28
A12-6	1.0718	NaN	NaN	NaN	NaN	NaN	NaN	0.41
A12-7	0.5718	NaN	NaN	NaN	NaN	NaN	NaN	-0.01
A12-8	0.1718	NaN	NaN	NaN	NaN	NaN	NaN	-0.13
A14-LM	-0.5389	0.47	0.74	1.5443	0.04	0.03594	-0.05	0.01
A14-G	-0.4689	NaN	NaN	NaN	NaN	NaN	NaN	0.05
A14-Compre	-0.4889	NaN	NaN	NaN	NaN	NaN	NaN	0.07
A15-LM	-0.0845	NaN	NaN	2.21497	0.05	NaN	-0.16	0.06
A15-S1	0.2255	NaN	NaN	0.96387	-0.07	NaN	NaN	0.07
A15-S2	0.4955	NaN	NaN	0.23883	0.09	NaN	NaN	0.05
A15-S4	0.2655	NaN	NaN	2.43639	0.54	NaN	NaN	0.15
A15-S6	0.3155	NaN	NaN	-0.03645	-0.45	NaN	NaN	0.06
A15-S7	0.5655	NaN	NaN	0.8506	0.08	NaN	NaN	0.05
A15-S8	0.0955	NaN	NaN	2.45182	0.33	NaN	NaN	0.14
A15-S9	0.0355	NaN	NaN	2.83327	0.16	NaN	NaN	0.11
A15-S9a	-0.0245	NaN	NaN	2.21736	0.19	NaN	NaN	0.11
A16-LM	-0.6	0.5	0	0.037629	0.29	-0.231563	-0.11	-0.01
A16-S1	-0.58	0.4	0.18	-0.038709	0.35	-0.123518	-0.11	0.05
A16-S2	-0.6	0.4	-0.16	0.00303599	0.46	0.00870502	-0.07	0.08
A16-S4	-0.07512	0.4	0	-0.433307	0.37	0.076305	0.03	0.09
A16-S5	-0.20512	0.4	-0.1	-0.049555	0.1	-0.092196	-0.15	-0.04
A16-S6	-0.22512	0.2	-0.16	-0.055991	0.23	0.003333	-0.09	-0.04
A16-S8	-0.11512	0.5	-0.1	0.04594	0.37	0.062409	-0.05	0.04
A16-S9	-0.16512	0.6	0.1	0.129188	0.38	0.072864	-0.03	0.05
A16-S11	-0.41	0.4	0.1	-0.254747	0.12	-0.178927	-0.13	-0.04
A16-S13	-0.54	0.5	-0.02	-0.372843	0.27	-0.063991	-0.08	-0.01
A17-LM	-4.4036	-1.1	-0.07	-6.74217	-0.62	0.0397299	0.19	-0.06
A17-S1	-5.5036	-0.8	-0.08	-3.1128	0.19	-0.84108	0.37	-0.35
A17-S2	2.5964	0.6	0.1	-1.15319	-0.33	-0.36185	-0.14	0.05
A17-S3	2.2964	0.2	-0.3	1.55687	-0.05	-0.14262	-0.09	0.06
A17-S5	-5.8036	-2.7	-0.03	-4.82644	-2.36	-2.52685	-1.04	-0.95
A17-S6	0.6964	-0.2	0	-2.02043	-0.93	-0.07636	-0.07	0.02
A17-S7	0.1964	-0.9	-0.31	-2.43523	-1.1	-0.66465	0.1	-0.07
A17-S8	-0.2036	-1	-0.1	-0.83327	-1.1	-1.83785	-0.13	0.02
A17-S9	-2.3036	0.5	-0.03	-0.0873298	0.45	0.41306	0.21	0.28
A17-LRV1	-3.9036	-0.9	-0.15	-2.90558	-0.23	-0.39572	-0.31	-0.43
A17-LRV2	-0.3036	0.3	0.03	1.25276	0.72	1.06576	0.29	0.02
A17-LRV3	-1.4036	0.9	-0.07	-1.75043	-0.15	0.84344	0.16	0.04
A17-LRV4	2.7964	0.7	-0.39	-0.11026	0.01	0.09476	0.04	0.08
A17-LRV5	1.4964	-0.1	0.04	-0.67227	-0.08	0.46119	-0.06	0.03
A17-LRV6	1.4964	0.4	-0.06	-1.45123	-0.02	0.41817	-0.06	0
A17-LRV7	-2.7036	-0.2	0.09	-1.76794	-0.04	-0.56962	-0.6	-0.41
A17-LRV8	-2.5036	-0.1	0.1	-0.39251	1.37	0.86836	0.28	0.62
A17-LRV9	-2.0036	0.1	-0.14	-3.21516	0.79	0.6789	-0.03	0.08
A17-LRV10	0.3964	-0.7	-0.14	-1.95742	-0.86	-0.54483	-0.17	0.15
A17-LRV11	-0.4036	-0.9	0.1	-0.37909	-1.07	0.12904	-0.5	0.09
A17-LRV12	-5.9036	-1.7	0.02	-3.12638	-0.58	-1.56975	-0.43	-0.22
L16	1.4439	3.7	0	1.75799	4.26	3.44104	0.01	0.27
L20	0.8253	0.9	0.9	-0.092372	0.31	-0.022306	-0.02	0.13
L24	0.4699	4.1	1.3	2.79401	2.64	1.9775	0.05	0.15
CE-5	-1.7983	NaN	NaN	NaN	0.33	NaN	-0.16	0.05

[truncated: 8 more sheets: Fig. S4b, Fig. S4c, Fig. S4d, Fig. S4e, Fig. S4f, Fig. S5a, Fig. S5b, Fig. Supplementary Data 2]
